# Supplementary material for: Analyzing moisture-heat coupling in a wheat-soil system using data-driven vector autoregression model
Source: PeerJ. 2019 Jun 11;7:e7101. doi: 10.7717/peerj.7101 (PMC6568251; doi:10.7717/peerj.7101)
Supplement: Supplemental Information 3 — MATLAB code for checking stationarity, implementing seasonal difference, building vector autoregression models, building impulse response functions, conducting Granger causality tests and so on. [file peerj-07-7101-s003.zip]

Archive with 16 entries (13 files):
- code/
- code/.DS_Store
- __MACOSX/
- __MACOSX/code/
- __MACOSX/code/._.DS_Store
- code/estim.m
- __MACOSX/code/._estim.m
- code/main.m~
- code/granger_cause.m
- __MACOSX/code/._granger_cause.m
- code/main.m
- __MACOSX/code/._main.m
- code/confid_int.m
- __MACOSX/code/._confid_int.m
- code/irf.m
- __MACOSX/code/._irf.m
